# Supplementary material for: Dementia Is Associated with In-Hospital Mortality and Prolonged Length of Stay: A Propensity Score Matched Analysis on Administrative Data
Source: Healthcare (Basel). 2025 Nov 14;13(22):2913. doi: 10.3390/healthcare13222913 (PMC12652701; doi:10.3390/healthcare13222913)
Supplement: Supplementary file 1 [file healthcare-13-02913-s001.zip]

Archive with 1 entries (1 files):
- healthcare-3916896-supplementary.pdf
